# Supplementary material for: A Ratiometric Fluorescence Method Based on PCN-224-DABA for the Detection of Se(IV) and Fe(III)
Source: Biosensors (Basel). 2024 Dec 19;14(12):626. doi: 10.3390/bios14120626 (PMC11675067; doi:10.3390/bios14120626)
Supplement: Supplementary file 1 [file biosensors-14-00626-s001.zip]

Archive with 1 entries (1 files):
- biosensors-3311314-supplementary.pdf
